# Supplementary material for: Deciphering Planktonic Bacterial Community Assembly in the Storage Reservoir of the Long-Distance Water Diversion Project
Source: Microorganisms. 2025 Feb 19;13(2):465. doi: 10.3390/microorganisms13020465 (PMC11858334; doi:10.3390/microorganisms13020465)
Supplement: Supplementary file 1 [file microorganisms-13-00465-s001.zip]

Archive with 1 entries (1 files):
- microorganisms-3461678-supplementary.pdf
